# Supplementary material for: Does Insomnia Increase the Risk of Suicide in Hospitalized Patients with Major Depressive Disorder? A Nationwide Inpatient Analysis from 2006 to 2015
Source: Behav Sci (Basel). 2022 Apr 19;12(5):117. doi: 10.3390/bs12050117 (PMC9137701; doi:10.3390/bs12050117)
Supplement: Supplementary file 1 [file behavsci-12-00117-s001.zip]

Archive with 1 entries (1 files):
- behavsci-1430502-supplementary.pdf
